# Supplementary material for: How water intermittency and water perceptions influence household coping strategies in northwestern Ecuador
Source: PLOS Water. Author manuscript; Available in PMC 2026 Feb 28. (PMC12948165; doi:10.1371/journal.pwat.0000439)
Supplement: S1 Table. Examples of qualitative questions used in the in-depth semi-structured interviews. — In-depth semi-structured interviews included questions aimed at gaining insight into water-related stories and experiences from participants following the AAAQ (Availability, Accessibility, Acceptability, and Quality) framework for water as a human right. Additional related topics that emerged during the conversations were also explored. (XLSX) [file NIHMS2143460-supplement-S1_Table__Examples_of_qualitative_questions_used_in_the_in-depth_semi-structured_interviews_.xlsx]

## Sheet: Sheet1
	AAAQ framework domain	Qualitative questions
	Availability	What do you think about the reliability of the piped water supply?
		If piped water is not reliable in your household, why do you think this is happening?
		Could you tell us about the experience of the last time it was difficult for you to get water?
		· Follow up: In the last month, what did you do when you had no water available?
		How does piped water intermittency impact your daily life?
	Accessibility	How do you get water for your household?
		· Follow up: Which one is the source you use the most and why?
	Acceptability	What does your main water source look like?
		· What do you think about the color?
		· What do you think about the taste?
		· What do you think about the smell?
	Quality	What do you think about the quality of the piped water?
		How does the quality of the piped water impact your daily life?
