# Supplementary material for: How water intermittency and water perceptions influence household coping strategies in northwestern Ecuador
Source: PLOS Water. Author manuscript; Available in PMC 2026 Feb 28. (PMC12948165; doi:10.1371/journal.pwat.0000439)
Supplement: S2 Table Household sociodemographic characteristics by neighborhood in Borbón. — This table presents the frequencies and percentages of household-level sociodemographic characteristics by neighborhood in Borbón. For reference, the Ecuadorian national wage in 2019 was $394 USD per month. (XLSX) [file NIHMS2143460-supplement-S2_Table_Household_sociodemographic_characteristics_by_neighborhood_in_Borb_n_.xlsx]

## Sheet: Sheet1
			Neighborhoods (N, %)
			Y de Huevito	Miduvi	Lumber	Niño Jesus	Primero de Mayo	Torres Gemelas	Nuevo Amanecer	Cayapas	Estación	Cinco de Agosto	Lechugal	Malecón
	Age	<36 years	5 (17.9%)	18 (40.9%)	21 (35.6%)	4 (30.8%)	14 (34.1%)	19 (22.6%)	5 (33.3%)	27 (24.1%)	16 (11.9%)	21 (14%)	17 (16.5%)	7 (22.6%)
		36-46 years	9 (32.1%)	9 (20.5%)	17 (28.8%)	3 (23.1%)	19 (46.3%)	28 (33.3%)	5 (33.3%)	27 (24.1%)	35 (26.1%)	34 (22.7%)	19 (18.4%)	5 (16.1%)
		47-60 years	8 (28.6%)	8 (18.2%)	11 (18.6%)	6 (46.2%)	4 (9.8%)	17 (20.2%)	4 (26.7%)	40 (35.7%)	45 (33.6%)	50 (33.3%)	41 (39.8%)	5 (16.1%)
		>60 years	6 (21.4%)	9 (20.5%)	10 (16.9%)	0 (0%)	4 (9.8%)	20 (23.8%)	1 (6.7%)	18 (16.1%)	38 (28.4%)	45 (30%)	26 (25.2%)	14 (45.2%)
	Sex of head of household	Male	22 (78.6%)	28 (63.6%)	38 (64.4%)	9 (69.2%)	18 (43.9%)	50 (59.5%)	12 (80%)	70 (62.5%)	75 (56%)	82 (54.7%)	62 (60.2%)	24 (77.4%)
		Female/other	6 (21.4%)	16 (36.4%)	21 (35.6%)	4 (30.8%)	23 (56.1%)	34 (40.5%)	3 (20%)	42 (37.5%)	59 (44%)	68 (45.3%)	41 (39.8%)	7 (22.6%)
	Ethnicity of head of household	Afro-Ecuadorian	7 (25%)	33 (75%)	36 (61%)	2 (15.4%)	24 (58.5%)	62 (73.8%)	11 (73.3%)	68 (60.7%)	81 (60.4%)	114 (76%)	77 (74.8%)	18 (58.1%)
		Indigenous	21 (75%)	11 (25%)	23 (39%)	11 (84.6%)	17 (41.5%)	22 (26.2%)	4 (26.7%)	28 (25%)	48 (35.8%)	34 (22.7%)	25 (24.3%)	9 (29%)
		Mestizo/other	0 (0%)	0 (0%)	0 (0%)	0 (0%)	0 (0%)	0 (0%)	0 (0%)	16 (14.3%)	5 (3.7%)	2 (1.3%)	1 (1%)	4 (12.9%)
	Marital status of head of household	Single	2 (7.1%)	3 (6.8%)	4 (6.8%)	5 (38.5%)	13 (31.7%)	28 (33.3%)	3 (20%)	29 (25.9%)	59 (44%)	59 (39.3%)	36 (35%)	12 (38.7%)
		Married/living together	17 (60.7%)	22 (50%)	37 (62.7%)	7 (53.8%)	23 (56.1%)	47 (56%)	12 (80%)	71 (63.4%)	65 (48.5%)	78 (52%)	64 (62.1%)	18 (58.1%)
		Divorced/separated/widowed	9 (32.1%)	19 (43.2%)	18 (30.5%)	1 (7.7%)	5 (12.2%)	9 (10.7%)	0 (0%)	12 (10.7%)	10 (7.5%)	13 (8.7%)	3 (2.9%)	1 (3.2%)
	Household size	Large (at least 7)	5 (17.9%)	3 (6.8%)	5 (8.5%)	0 (0%)	2 (4.9%)	11 (13.1%)	0 (0%)	13 (11.6%)	5 (3.7%)	7 (4.7%)	10 (9.7%)	3 (9.7%)
		Medium (4-6)	13 (46.4%)	14 (31.8%)	35 (59.3%)	6 (46.2%)	14 (34.1%)	33 (39.3%)	10 (66.7%)	61 (54.5%)	39 (29.1%)	72 (48%)	42 (40.8%)	7 (22.6%)
		Small (up to 3)	10 (35.7%)	27 (61.4%)	19 (32.2%)	7 (53.8%)	25 (61%)	40 (47.6%)	5 (33.3%)	38 (33.9%)	90 (67.2%)	71 (47.3%)	51 (49.5%)	21 (67.7%)
	House ownership	No	3 (10.7%)	7 (15.9%)	3 (5.1%)	2 (15.4%)	8 (19.5%)	12 (14.3%)	2 (13.3%)	24 (21.4%)	23 (17.2%)	23 (15.3%)	14 (13.6%)	6 (19.4%)
		Yes	25 (89.3%)	37 (84.1%)	56 (94.9%)	11 (84.6%)	33 (80.5%)	72 (85.7%)	13 (86.7%)	88 (78.6%)	111 (82.8%)	127 (84.7%)	89 (86.4%)	25 (80.6%)
	Power supply	Interrupted	25 (89.3%)	44 (100%)	59 (100%)	8 (61.5%)	15 (36.6%)	29 (34.5%)	7 (46.7%)	57 (50.9%)	47 (35.1%)	23 (15.3%)	31 (30.1%)	8 (25.8%)
		Continuous	3 (10.7%)	0 (0%)	0 (0%)	5 (38.5%)	26 (63.4%)	55 (65.5%)	8 (53.3%)	55 (49.1%)	87 (64.9%)	127 (84.7%)	72 (69.9%)	23 (74.2%)
	Average household income	< $394	1 (3.6%)	0 (0%)	0 (0%)	0 (0%)	11 (26.8%)	32 (38.1%)	5 (33.3%)	45 (40.2%)	34 (25.4%)	33 (22%)	34 (33%)	8 (25.8%)
		> $394	2 (7.1%)	1 (2.3%)	0 (0%)	3 (23.1%)	16 (39%)	24 (28.6%)	6 (40%)	15 (13.4%)	61 (45.5%)	70 (46.7%)	34 (33%)	13 (41.9%)
		Chose not to answer	25 (89.3%)	43 (97.7%)	59 (100%)	10 (76.9%)	14 (34.1%)	28 (33.3%)	4 (26.7%)	52 (46.4%)	39 (29.1%)	47 (31.3%)	35 (34%)	10 (32.3%)
	Water responsible	Adult man/other	17 (60.7%)	22 (50%)	22 (37.3%)	4 (30.8%)	22 (53.7%)	55 (65.5%)	8 (53.3%)	57 (50.9%)	84 (62.7%)	83 (55.3%)	60 (58.3%)	25 (80.6%)
		Adult woman	11 (39.3%)	22 (50%)	37 (62.7%)	9 (69.2%)	19 (46.3%)	29 (34.5%)	7 (46.7%)	55 (49.1%)	50 (14.1%)	67 (18.9%)	43 (12.1%)	6 (1.7%)
