# Supplementary material for: How water intermittency and water perceptions influence household coping strategies in northwestern Ecuador
Source: PLOS Water. Author manuscript; Available in PMC 2026 Feb 28. (PMC12948165; doi:10.1371/journal.pwat.0000439)
Supplement: S3 Table Frequency of coping strategies by community of residence. — This table presents the frequencies and percentages of coping strategies used by household to deal with water intermittency. We classified the variable ‘Domestic water treatment’ (yes/no), based on aggregated responses indicating use of chlorine, larvicide, or other treatment methods. (XLSX) [file NIHMS2143460-supplement-S3_Table_Frequency_of_coping_strategies_by_community_of_residence_.xlsx]

## Sheet: Sheet1
			Total		Borbón		Maldonado		Timbiré
			(n= 1172)		(n= 815)		(n= 183)		(n= 174)
			Frequency	Percentage	Frequency	Percentage	Frequency	Percentage	Frequency	Percentage
	Purchase bottled water for drinking use	No	276	0.235	106	0.13	13	0.071	157	0.902
		Yes	896	0.765	709	0.87	170	0.929	17	0.098
	Multiple drinking water sources	No	797	0.68	617	0.757	174	0.951	6	0.034
		Yes	375	0.32	198	0.243	9	0.049	168	0.966
	Share drinking water	No	1160	0.971	809	0.993	182	0.995	169	0.971
		Yes	12	0.029	6	0.007	1	0.005	5	0.029
	Domestic water treatment	No	783	0.668	523	0.642	89	0.486	171	0.983
		Yes	389	0.332	292	0.358	94	0.514	3	0.017
	Cistern/elevated tank	No	1056	0.901	723	0.887	161	0.88	172	0.989
		Yes	116	0.099	92	0.113	22	0.12	2	0.011
	Water storage in large containers	No	248	0.212	118	0.145	30	0.164	100	0.575
		Yes	924	0.788	697	0.855	153	0.866	74	0.425
