# Supplementary material for: How water intermittency and water perceptions influence household coping strategies in northwestern Ecuador
Source: PLOS Water. Author manuscript; Available in PMC 2026 Feb 28. (PMC12948165; doi:10.1371/journal.pwat.0000439)
Supplement: S4 Table. Multivariable negative binomial regression models assessing the association between household sociodemographics and coping strategies. — Household-level sociodemographic characteristics that were statistically associated with coping strategies (p-values < 0.20) in bivariate logistic regression models were added into multivariable logistic regression models. Variables that remained significant were added as confounders in the models evaluating the association between piped water intermittency and coping strategies presented in Table 4. (XLSX) [file NIHMS2143460-supplement-S4_Table__Multivariable_negative_binomial_regression_models_assessing_the_association_between_household_sociodemographics_and_coping_strategies_.xlsx]

## Sheet: Sheet1
			Purchase bottled water for drinking use		Multiple drinking water sources		Share drinking water		Domestic water treatment		Cistern/elevated tank		Water storage in large
													containers
			Incidence Rate Ratios	p-value	Incidence Rate Ratios	p-value	Incidence Rate Ratios	p-value	Incidence Rate Ratios	p-value	Incidence Rate Ratios	p-value	Incidence Rate Ratios	p-value
	Age	<36 years
		36-46 years							1.0 [0.7 – 1.4]	0.82	1.2 [0.6 – 2.4]	0.64
		47-60 years							1.3 [0.9 – 1.9]	0.16	2.2 [1.2 – 4.4]	0.01
		>60 years							1.1 [0.7 – 1.2]	0.61	1.6 [0.8 – 3.3]	0.18
	Sex of head of household	Male
		Female/other									0.9 [0.8 – 3.3]	0.18
	Ethnicity of head of household	Afro-Ecuadorian
		Indigenous	0.7 [0.3 – 1.6]	0.39	0.4 [0.2 – 0.9]	0.04					5.1 [1.7 – 13.4]	0.001	1.8 [0.7 – 5.6]	0.23
		Mestizo/other	1.7 [1.2 – 2.5]	0.008	0.7 [0.5 – 0.9]	0.012					1.2 [0.8 – 1.9]	0.46	1.4 [1.0 – 2.0]	0.1
	Marital status of head of household	Single
		Married/living together			1.3 [0.9 – 1.8]	0.15			0.9 [0.7 – 1.2]	0.61	1.6 [0.9 – 2.8]	0.13	1.1 [0.8 – 1.5]	0.67
		Divorced/separated/widowed			2.4 [1.5 – 3.8]	<0.001			0.5 [0.3 – 0.9]	0.02	1.8 [ 0.8 – 3.8]	0.16	0.9 [0.5 – 1.5]	0.58
	Household size	Large (at least 7)
		Medium (4-6)			0.5 [0.3 – 0.8]	0.003					4.0 [1.4 – 17.3]	0.03	0.7 [0.3 – 1.3]	0.25
		Small (up to 3)			0.4 [0.2 – 0.6]	<0.001					5.9 [2.0 – 25.2]	0.004	0.4 [0.2 – 0.7]	0.008
	House ownership	No
		Yes					0.3 [0.1 – 0.9]	0.028			1.2 [0.7 – 2.3]	0.52
	Power supply	Interrupted
		Continuous	2.4 [1.8 – 3.3]	<0.001	0.3 [0.2 – 0.4]	<0.001			1.8 [1.4 – 2.4]	<0.001	1.5 [1.0 – 2.3]	0.08
	Average household income	< $394
		> $394	4.9 [3.3 – 7.2]	<0.001	0.2 [0.1 – 0.3]	<0.001	0.9 [0.2 – 3.3]	0.89	1.3 [1.0 – 1.9]	0.09	6.6 [3.6 – 13.0]	<0.001	2.1 [1.5 – 3.0]	<0.001
		Chose not to answer	7.1 [5.0 – 10.3]	<0.001	0.3 [0.2 – 0.3]	<0.001	0.3 [0.04 – 1.2]	0.12	1.5 [1.1 – 2.0]	0.01	2.7 [1.4 – 5.3]	0.004	3.6 [2.5 – 5.2]	<0.001
	Water responsible	Adult man/other
		Adult woman							0.6 [0.5 – 0.8]	<0.001	0.9 [0.6 – 1.4]	0.59	1.6 [1.1 – 2.1]	0.005
