# Supplementary material for: How water intermittency and water perceptions influence household coping strategies in northwestern Ecuador
Source: PLOS Water. Author manuscript; Available in PMC 2026 Feb 28. (PMC12948165; doi:10.1371/journal.pwat.0000439)
Supplement: S5 Table. Display of participant experiences for different coping strategies. — In this table we present the joint display table integrating qualitative and quantitative results, along with illustrative quotes. (XLSX) [file NIHMS2143460-supplement-S5_Table__Display_of_participant_experiences_for_different_coping_strategies_.xlsx]

## Sheet: Sheet1
	Coping strategies	Results from the quantitative phase	Results from the qualitative phase	Participant’s experiences
	Purchasing drinking water	· Households in Maldonado were more likely to purchase bottled water compared with Borbón.	Perceptions of quality, convenience, and sensory characteristics are important factors when deciding whether to purchase bottled water. Households that experienced water intermittency did not trust their water supply. As a result, bottled water was considered the safest and most convenient source.	“I don't trust [the bottled water] 100%, but it's supposed to be the cleanest, so that’s the one you use for drinking”. (C15-23, Borbón)
				“The man comes to sell [bottled water] every day […]. When he doesn't show up, other cars come instead, yes, other cars come, so there’s always water” (C33-23, Maldonado)
				“Because when they pump [piped water], it comes out yellow […] there are folks who cook plantains in it, and they turn black… black. They make a broth, and that turns black too, because the water is bad” (C33-23, Maldonado)
	Using multiple drinking water sources	· Households in Maldonado mostly used bottled water and were less likely to use additional sources, while households in Timbiré were more likely to use multiple sources compared with Borbón.	Households that experienced water intermittency relied mainly on bottled water for drinking use. Secondary sources, such as piped water and rainwater, are used as a last resort when bottled water is not available.	“We drink [piped water] because sometimes we don’t have enough money to buy bottled water” (C7-23, Borbón)
		· Households with higher weekly frequency of intermittency were less likely to use multiple drinking water sources.		“If it’s piped water, then we boil it. […] We rarely use the water that you have to buy” (C47-23, Timbiré)
	Storing water	· Although Borbón and Maldonado had different water intermittency patterns, there was no significant difference in their water storage behaviors.	Households stored water in large containers to prepare for unexpected water shortages, regardless of their intermittency pattern. Having a cistern or an elevated tank required significant investment.	“The benefit of having my own tank is that I at least have water available until the next delivery comes.” (C15-23, Borbón).
		· There was no association between storing water in large containers and water intermittency.
	Treating domestic water	· Households in Maldonado were more likely to treat their domestic water, while households in Timbiré were less likely compared with Borbón.	Participants had the perception that stored water could harbor mosquito larvae and other microorganisms if kept for too long. Households treated domestic water to eliminate mosquito larvae and other contaminants unless they perceived the water had been previously treated.	“I have to store my water in buckets, I put chlorine to it […]. I’ve at least killed off some of the microbes, the bugs, and everything” (C8-23, Borbón)
		· Households with higher weekly frequency and daily duration of intermittency were more likely to treat their domestic water source.
